# Supplementary material for: Bio-Based Epoxy Vitrimers with Excellent Properties of Self-Healing, Recyclability, and Welding
Source: Polymers (Basel). 2024 Jul 24;16(15):2113. doi: 10.3390/polym16152113 (PMC11314141; doi:10.3390/polym16152113)
Supplement: Supplementary file 1 [file polymers-16-02113-s001.zip]

Archive with 2 entries (2 files):
- SI1-movie 1-Shape memory.mp4
- SI2-movie 2-degradation.mp4
